# Supplementary material for: Reverse pneumatic artificial muscles (rPAMs): Modeling, integration, and control
Source: PLoS One. 2018 Oct 12;13(10):e0204637. doi: 10.1371/journal.pone.0204637 (PMC6193585; doi:10.1371/journal.pone.0204637)
Supplement: S1 File — This file contains the data used in this paper. (ZIP) [file pone.0204637.s001.zip]

Archive with 4 entries (4 files):
- DataAvailability/ChangeFrequencyData.mat
- DataAvailability/Dynamicmodel.mat
- DataAvailability/PWMmappingdata.mat
- DataAvailability/StressStrainDataDragonSkin10.xlsx
