# Supplementary material for: Reverse pneumatic artificial muscles (rPAMs): Modeling, integration, and control
Source: PLoS One. 2018 Oct 12;13(10):e0204637. doi: 10.1371/journal.pone.0204637 (PMC6193585; doi:10.1371/journal.pone.0204637)
Supplement: S1 File — This file contains the data used in this paper. (ZIP) [file pone.0204637.s001.zip › DataAvailability/StressStrainDataDragonSkin10.xlsx]

## Sheet: Sheet1
Stress (Pa)	Strain
880	0
26810	0.01369
30370	0.01488
22450	0.015
30350	0.01566
28190	0.03312
34000	0.03604
32200	0.03645
34780	0.03796
42280	0.05251
25710	0.05714
11560	0.05782
16570	0.0602
17100	0.07189
23030	0.07823
16390	0.07919
17670	0.08241
10070	0.09127
24260	0.09933
21700	0.10057
11920	0.10463
31410	0.11065
48270	0.12043
39380	0.12193
26230	0.12686
53070	0.13003
59780	0.14152
54250	0.14329
43490	0.14908
59570	0.14941
50510	0.16263
46200	0.16467
46350	0.16879
48900	0.1713
42970	0.18372
41380	0.18603
33400	0.18817
46590	0.19353
37040	0.20481
25330	0.2074
52910	0.20754
51340	0.21575
47560	0.22592
64690	0.22693
43410	0.22877
43680	0.23796
87410	0.24632
73380	0.24701
61880	0.25013
61460	0.2602
71100	0.26569
72490	0.2681
67080	0.2715
72880	0.28241
49770	0.28507
70150	0.28921
76170	0.29287
49250	0.30445
72910	0.30463
59000	0.3103
57700	0.31423
70010	0.32382
59880	0.32686
55070	0.3314
62280	0.3356
69690	0.34321
55870	0.34908
64850	0.3525
56330	0.35698
82040	0.36259
57080	0.3713
80470	0.3736
73620	0.37834
84740	0.38196
83230	0.39353
99120	0.39469
88940	0.39971
78540	0.40135
91880	0.41575
88720	0.41579
63690	0.42073
87490	0.42108
75230	0.43689
81980	0.43796
76910	0.4401
60410	0.44244
86580	0.45798
88390	0.45949
66470	0.46019
75340	0.46381
104770	0.47887
82630	0.47908
77950	0.48241
73220	0.48518
91920	0.49824
106870	0.50018
83630	0.50463
92950	0.50654
81160	0.51763
105140	0.52127
99900	0.52686
93150	0.52791
84930	0.53701
86580	0.54237
108970	0.54908
86050	0.54928
90220	0.55638
86510	0.56347
81700	0.57064
84150	0.5713
109570	0.57577
88150	0.58456
89480	0.59201
78920	0.59353
97590	0.59515
92570	0.60566
110750	0.61339
104190	0.61452
96780	0.61575
106710	0.62676
102730	0.63391
108600	0.63475
105470	0.63797
106570	0.64785
97450	0.65329
112950	0.65611
95650	0.6602
103520	0.66896
103980	0.67266
99190	0.67749
107170	0.68241
99800	0.69005
115780	0.69206
95650	0.69885
106920	0.70463
106270	0.71114
115730	0.71143
106280	0.72022
91780	0.72686
102770	0.7308
119680	0.73225
111580	0.74159
97410	0.74908
113680	0.75019
120580	0.75334
124650	0.76295
116840	0.76956
107380	0.7713
104080	0.77443
126180	0.78432
130450	0.78894
113700	0.79353
120380	0.79554
104390	0.80569
121350	0.80833
109930	0.81575
106470	0.81663
112590	0.82705
112550	0.8277
110770	0.83772
98300	0.83796
106480	0.84708
118430	0.84842
123020	0.85883
111080	0.8602
110640	0.86647
137600	0.8698
131450	0.87992
112290	0.88241
124010	0.88585
133050	0.89116
127200	0.90101
116990	0.90463
144040	0.90519
128830	0.91253
118110	0.92212
138280	0.92461
121870	0.92686
114010	0.9339
125050	0.94322
122330	0.94398
111990	0.94908
125760	0.95526
138590	0.96336
139950	0.96431
115560	0.9713
115290	0.97663
139020	0.98275
152590	0.98541
118130	0.99353
135370	0.998
138210	1.00212
137070	1.00651
122590	1.01574
141970	1.01936
141940	1.02148
133170	1.0276
129880	1.03797
144550	1.04073
142470	1.04089
118890	1.0487
136230	1.0602
123650	1.06026
136570	1.0621
133450	1.0698
133980	1.07964
116220	1.08241
145970	1.08346
143360	1.09089
140180	1.09903
125410	1.10463
143820	1.10483
139690	1.11199
149390	1.1184
157590	1.12621
124310	1.12686
151580	1.13309
153130	1.13778
140290	1.14757
144210	1.14908
142020	1.15418
149690	1.15717
141390	1.16894
140310	1.1713
130040	1.17528
148590	1.17654
134060	1.19031
150670	1.19353
157730	1.19592
160240	1.19638
154550	1.21167
158820	1.21531
142350	1.21575
148500	1.21747
153250	1.23304
169560	1.23468
133160	1.23796
150060	1.23858
164570	1.25406
156030	1.25441
155980	1.25967
157270	1.2602
159490	1.27345
157390	1.27577
148530	1.28076
152820	1.28241
152470	1.29282
165090	1.29714
150840	1.30187
146930	1.30463
160430	1.3122
161970	1.31852
151800	1.32296
140280	1.32686
166540	1.33158
172530	1.33988
160070	1.34405
148310	1.34908
168920	1.35096
180970	1.36124
165220	1.36516
170190	1.37034
158820	1.3713
169640	1.38262
148020	1.38625
162010	1.38972
170210	1.39353
174350	1.40398
148850	1.40735
177980	1.4091
165760	1.41575
161320	1.42535
161330	1.42845
176420	1.42847
159960	1.43796
169020	1.44672
175980	1.44786
171110	1.44955
158980	1.4602
174920	1.46724
186940	1.46808
171370	1.47064
159570	1.48241
174800	1.48661
177600	1.48945
170020	1.49174
158390	1.50463
181590	1.506
190150	1.51082
164280	1.51283
177280	1.52538
170320	1.52686
184920	1.53218
164000	1.53393
178610	1.54475
182330	1.54908
183340	1.55355
172990	1.55503
187840	1.56414
158540	1.5713
177470	1.57493
170460	1.57613
183240	1.58352
168990	1.59353
198560	1.59628
189620	1.59722
189110	1.60289
167070	1.61575
200960	1.61765
174650	1.61832
189250	1.62228
171170	1.63796
199910	1.63903
177430	1.63942
194620	1.64166
184200	1.6602
192120	1.66039
176730	1.66051
200800	1.66103
205210	1.68042
180760	1.68161
183290	1.68176
183470	1.68241
206340	1.6998
189960	1.70271
207080	1.70313
175670	1.70463
197290	1.71917
190060	1.7238
210030	1.72449
185920	1.72686
202850	1.73856
186880	1.7449
205040	1.74586
183560	1.74908
202170	1.75794
190260	1.766
202560	1.76723
185170	1.7713
220330	1.77731
195560	1.78709
213580	1.78859
182620	1.79353
214590	1.7967
199650	1.8082
209330	1.80996
205250	1.81574
212370	1.81608
199650	1.82929
217130	1.83133
221160	1.83545
191060	1.83796
204990	1.85038
223700	1.85269
220850	1.85484
199070	1.8602
191810	1.87149
207750	1.87406
220550	1.87422
192890	1.8824
203050	1.89258
227420	1.89359
225510	1.89544
192630	1.90463
228980	1.91298
205790	1.91367
221970	1.9168
199010	1.92686
218710	1.93236
218890	1.93478
223800	1.93817
214660	1.94908
232110	1.95173
217020	1.95587
221480	1.95954
237150	1.97112
208980	1.9713
214740	1.97696
226550	1.9809
232410	1.9905
202510	1.99353
220230	1.99807
232980	2.00227
235190	2.00987
216960	2.01575
208500	2.01917
230950	2.02364
248520	2.02926
226630	2.03796
225500	2.04026
237770	2.045
241530	2.04863
210970	2.0602
228580	2.06136
246150	2.06637
232670	2.06801
224280	2.08241
219020	2.08246
243040	2.0874
251640	2.08774
222040	2.10355
232920	2.10463
265960	2.10678
258300	2.10911
231490	2.12465
262100	2.12615
222250	2.12684
251140	2.13047
253270	2.14554
231750	2.14575
223800	2.14908
248110	2.15185
267240	2.16491
236020	2.16684
236850	2.1713
254480	2.17321
262530	2.18429
231530	2.18794
230630	2.19353
263520	2.19458
260810	2.20368
240990	2.20904
233200	2.21575
258800	2.21595
274080	2.22305
239600	2.23013
266380	2.23731
244860	2.23796
259130	2.24243
247940	2.25124
281420	2.25868
244250	2.2602
270010	2.26182
233060	2.27233
264530	2.28005
258820	2.28119
254680	2.28241
241290	2.29342
274770	2.30057
276350	2.30141
244670	2.30463
247870	2.31453
271720	2.31996
276110	2.32278
253810	2.32686
254620	2.33562
294830	2.33933
280450	2.34416
261450	2.34908
241140	2.35671
289790	2.35871
278570	2.36552
252920	2.37131
257110	2.37782
288820	2.37809
285360	2.38688
255810	2.39353
299000	2.39747
254490	2.39891
286460	2.40826
265800	2.41575
290840	2.41685
268610	2.42
290490	2.42962
293390	2.43624
262280	2.43796
268280	2.44111
299690	2.45099
309890	2.45561
267130	2.4602
268750	2.4622
297730	2.47236
296760	2.47499
269860	2.48241
264970	2.4833
305140	2.49372
302850	2.49438
279840	2.5044
279610	2.50463
306170	2.51375
311500	2.51509
276870	2.52549
277950	2.52686
311680	2.53313
311290	2.53646
277680	2.54659
283740	2.54908
319780	2.55251
313590	2.55782
269190	2.56769
288390	2.5713
326690	2.5719
306900	2.57919
276900	2.58878
321330	2.59127
283150	2.59353
312870	2.60057
285980	2.60988
331330	2.61065
279920	2.61574
318590	2.62193
320610	2.63003
292700	2.63098
287520	2.63794
328130	2.6433
332980	2.64941
287500	2.65208
290720	2.6602
324070	2.66467
340660	2.66879
295520	2.67317
306270	2.68241
330510	2.68603
343390	2.68817
293500	2.69427
307740	2.70463
331910	2.7074
340360	2.70754
287300	2.71537
302530	2.72686
345750	2.72693
337980	2.72877
303330	2.73646
351100	2.74631
320410	2.74908
333790	2.75013
293210	2.75756
366060	2.76569
319640	2.7713
343200	2.7715
317580	2.77866
360790	2.78508
340440	2.79287
328830	2.79353
307780	2.79975
359410	2.80445
362550	2.81423
328240	2.81575
310970	2.82085
355320	2.82382
363890	2.8356
337940	2.83796
305160	2.84195
377170	2.84321
362500	2.85698
329650	2.8602
379770	2.86259
321690	2.86304
359840	2.87834
393300	2.88194
330220	2.88241
322920	2.88415
375240	2.8997
379240	2.90135
340790	2.90463
313070	2.90524
387040	2.92073
373990	2.92108
322030	2.92633
344080	2.92686
387930	2.9401
380420	2.94244
333960	2.94744
334050	2.94908
394150	2.95949
365560	2.96381
331180	2.96853
342390	2.9713
411350	2.97887
377370	2.98518
340960	2.98962
347560	2.99353
406160	2.99824
393720	3.00654
348590	3.01073
351290	3.01575
408900	3.01763
381900	3.02791
347430	3.03182
426560	3.03701
361970	3.03796
408020	3.04928
348570	3.05291
420890	3.05638
357770	3.06017
392540	3.07064
339970	3.07402
426050	3.07577
375820	3.08241
399740	3.09201
362930	3.09512
436620	3.09515
369100	3.10463
393040	3.11339
433800	3.11452
368100	3.11621
370350	3.12686
440890	3.13391
411850	3.13474
363820	3.13731
402690	3.14908
452780	3.15326
413370	3.15611
363180	3.15841
396640	3.1713
454780	3.17266
420140	3.17749
356650	3.1795
459670	3.19205
399680	3.19353
427580	3.19885
368300	3.2006
477700	3.21143
394630	3.21575
434910	3.22022
379700	3.2217
466360	3.2308
404280	3.23796
433090	3.24159
380770	3.24279
475470	3.25019
402100	3.2602
441230	3.26295
385130	3.26389
483160	3.26956
409560	3.28241
447480	3.28432
388510	3.28499
502600	3.28894
427290	3.30463
445750	3.30569
388190	3.30608
509850	3.30833
421740	3.32687
456370	3.32705
396250	3.32718
516650	3.32771
519320	3.34708
407700	3.34828
448530	3.34842
425430	3.34908
509280	3.36647
398200	3.36937
453840	3.3698
432190	3.3713
516120	3.38584
404660	3.39048
459080	3.39116
440550	3.39353
525130	3.40522
407530	3.41157
471650	3.41253
433360	3.41575
529900	3.42461
413170	3.43266
483360	3.4339
452360	3.43795
543230	3.44398
407780	3.45377
488290	3.45526
453820	3.4602
559010	3.46336
418740	3.47486
480460	3.47663
455070	3.48241
556080	3.48275
7300	0
26810	0.01369
28190	0.03312
42280	0.05251
17100	0.07189
10070	0.09127
31410	0.11065
53070	0.13003
59570	0.14941
46350	0.16879
33400	0.18817
52910	0.20754
64690	0.22693
87410	0.24632
71100	0.26569
49770	0.28507
49250	0.30445
70010	0.32382
69690	0.34321
82040	0.36259
84740	0.38196
78540	0.40135
63690	0.42073
76910	0.4401
88390	0.45949
104770	0.47887
91920	0.49824
81160	0.51763
84930	0.53701
90220	0.55638
109570	0.57577
97590	0.59515
104190	0.61452
102730	0.63391
97450	0.65329
103980	0.67266
115780	0.69206
115730	0.71143
102770	0.7308
113680	0.75019
116840	0.76956
130450	0.78894
121350	0.80833
112550	0.8277
106480	0.84708
110640	0.86647
124010	0.88585
144040	0.90519
138280	0.92461
122330	0.94398
138590	0.96336
139020	0.98275
138210	1.00212
141940	1.02148
142470	1.04089
123650	1.06026
133980	1.07964
140180	1.09903
149390	1.1184
153130	1.13778
149690	1.15717
148590	1.17654
157730	1.19592
158820	1.21531
169560	1.23468
164570	1.25406
159490	1.27345
152470	1.29282
160430	1.3122
166540	1.33158
168920	1.35096
170190	1.37034
162010	1.38972
177980	1.4091
176420	1.42847
175980	1.44786
174920	1.46724
174800	1.48661
181590	1.506
177280	1.52538
178610	1.54475
187840	1.56414
183240	1.58352
189110	1.60289
189250	1.62228
194620	1.64166
200800	1.66103
205210	1.68042
206340	1.6998
197290	1.71917
202850	1.73856
202170	1.75794
220330	1.77731
214590	1.7967
212370	1.81608
221160	1.83545
220850	1.85484
220550	1.87422
227420	1.89359
228980	1.91298
218710	1.93236
232110	1.95173
237150	1.97112
232410	1.9905
235190	2.00987
248520	2.02926
241530	2.04863
232670	2.06801
243040	2.0874
265960	2.10678
262100	2.12615
253270	2.14554
267240	2.16491
262530	2.18429
260810	2.20368
274080	2.22305
259130	2.24243
270010	2.26182
258820	2.28119
274770	2.30057
271720	2.31996
294830	2.33933
289790	2.35871
288820	2.37809
299000	2.39747
290840	2.41685
293390	2.43624
309890	2.45561
296760	2.47499
302850	2.49438
306170	2.51375
311680	2.53313
319780	2.55251
326690	2.5719
321330	2.59127
331330	2.61065
320610	2.63003
332980	2.64941
340660	2.66879
343390	2.68817
340360	2.70754
345750	2.72693
351100	2.74631
366060	2.76569
360790	2.78508
359410	2.80445
355320	2.82382
377170	2.84321
379770	2.86259
393300	2.88194
379240	2.90135
387040	2.92073
387930	2.9401
394150	2.95949
411350	2.97887
406160	2.99824
408900	3.01763
426560	3.03701
420890	3.05638
426050	3.07577
436620	3.09515
433800	3.11452
440890	3.13391
452780	3.15326
454780	3.17266
459670	3.19205
477700	3.21143
466360	3.2308
475470	3.25019
483160	3.26956
502600	3.28894
509850	3.30833
516650	3.32771
519320	3.34708
509280	3.36647
516120	3.38584
525130	3.40522
529900	3.42461
543230	3.44398
559010	3.46336
556080	3.48275
565870	3.50212
-3570	0
30370	0.01488
34000	0.03604
25710	0.05714
23030	0.07823
24260	0.09933
48270	0.12043
59780	0.14152
50510	0.16263
42970	0.18372
37040	0.20481
47560	0.22592
73380	0.24701
72490	0.2681
70150	0.28921
59000	0.3103
55070	0.3314
64850	0.3525
80470	0.3736
99120	0.39469
88720	0.41579
75230	0.43689
86580	0.45798
82630	0.47908
106870	0.50018
105140	0.52127
86580	0.54237
86510	0.56347
88150	0.58456
92570	0.60566
106710	0.62676
106570	0.64785
103520	0.66896
99800	0.69005
106270	0.71114
119680	0.73225
120580	0.75334
104080	0.77443
120380	0.79554
106470	0.81663
110770	0.83772
123020	0.85883
131450	0.87992
127200	0.90101
118110	0.92212
125050	0.94322
139950	0.96431
152590	0.98541
137070	1.00651
133170	1.0276
118890	1.0487
133450	1.0698
143360	1.09089
139690	1.11199
151580	1.13309
142020	1.15418
130040	1.17528
160240	1.19638
148500	1.21747
150060	1.23858
155980	1.25967
148530	1.28076
150840	1.30187
151800	1.32296
160070	1.34405
165220	1.36516
148020	1.38625
148850	1.40735
161330	1.42845
171110	1.44955
171370	1.47064
170020	1.49174
164280	1.51283
164000	1.53393
172990	1.55503
170460	1.57613
189620	1.59722
174650	1.61832
177430	1.63942
176730	1.66051
180760	1.68161
189960	1.70271
190060	1.7238
186880	1.7449
190260	1.766
195560	1.78709
199650	1.8082
199650	1.82929
204990	1.85038
191810	1.87149
203050	1.89258
205790	1.91367
218890	1.93478
217020	1.95587
214740	1.97696
220230	1.99807
208500	2.01917
225500	2.04026
228580	2.06136
219020	2.08246
222040	2.10355
231490	2.12465
231750	2.14575
236020	2.16684
231530	2.18794
240990	2.20904
239600	2.23013
247940	2.25124
233060	2.27233
241290	2.29342
247870	2.31453
254620	2.33562
241140	2.35671
257110	2.37782
254490	2.39891
268610	2.42
268280	2.44111
268750	2.4622
264970	2.4833
279840	2.5044
276870	2.52549
277680	2.54659
269190	2.56769
276900	2.58878
285980	2.60988
292700	2.63098
287500	2.65208
295520	2.67317
293500	2.69427
287300	2.71537
303330	2.73646
293210	2.75756
317580	2.77866
307780	2.79975
310970	2.82085
305160	2.84195
321690	2.86304
322920	2.88415
313070	2.90524
322030	2.92633
333960	2.94744
331180	2.96853
340960	2.98962
348590	3.01073
347430	3.03182
348570	3.05291
339970	3.07402
362930	3.09512
368100	3.11621
363820	3.13731
363180	3.15841
356650	3.1795
368300	3.2006
379700	3.2217
380770	3.24279
385130	3.26389
388510	3.28499
388190	3.30608
396250	3.32718
407700	3.34828
398200	3.36937
404660	3.39048
407530	3.41157
413170	3.43266
407780	3.45377
418740	3.47486
422580	3.49595
6070	0
30350	0.01566
34780	0.03796
16570	0.0602
17670	0.08241
11920	0.10463
26230	0.12686
43490	0.14908
48900	0.1713
46590	0.19353
51340	0.21575
43680	0.23796
61460	0.2602
72880	0.28241
72910	0.30463
59880	0.32686
55870	0.34908
57080	0.3713
83230	0.39353
91880	0.41575
81980	0.43796
66470	0.46019
77950	0.48241
83630	0.50463
99900	0.52686
108970	0.54908
84150	0.5713
78920	0.59353
96780	0.61575
105470	0.63797
95650	0.6602
107170	0.68241
106920	0.70463
91780	0.72686
97410	0.74908
107380	0.7713
113700	0.79353
109930	0.81575
98300	0.83796
111080	0.8602
112290	0.88241
116990	0.90463
121870	0.92686
111990	0.94908
115560	0.9713
118130	0.99353
122590	1.01574
129880	1.03797
136230	1.0602
116220	1.08241
125410	1.10463
124310	1.12686
144210	1.14908
140310	1.1713
150670	1.19353
142350	1.21575
133160	1.23796
157270	1.2602
152820	1.28241
146930	1.30463
140280	1.32686
148310	1.34908
158820	1.3713
170210	1.39353
165760	1.41575
159960	1.43796
158980	1.4602
159570	1.48241
158390	1.50463
170320	1.52686
182330	1.54908
158540	1.5713
168990	1.59353
167070	1.61575
171170	1.63796
184200	1.6602
183470	1.68241
175670	1.70463
185920	1.72686
183560	1.74908
185170	1.7713
182620	1.79353
205250	1.81574
191060	1.83796
199070	1.8602
192890	1.8824
192630	1.90463
199010	1.92686
214660	1.94908
208980	1.9713
202510	1.99353
216960	2.01575
226630	2.03796
210970	2.0602
224280	2.08241
232920	2.10463
222250	2.12684
223800	2.14908
236850	2.1713
230630	2.19353
233200	2.21575
244860	2.23796
244250	2.2602
254680	2.28241
244670	2.30463
253810	2.32686
261450	2.34908
252920	2.37131
255810	2.39353
265800	2.41575
262280	2.43796
267130	2.4602
269860	2.48241
279610	2.50463
277950	2.52686
283740	2.54908
288390	2.5713
283150	2.59353
279920	2.61574
287520	2.63794
290720	2.6602
306270	2.68241
307740	2.70463
302530	2.72686
320410	2.74908
319640	2.7713
328830	2.79353
328240	2.81575
337940	2.83796
329650	2.8602
330220	2.88241
340790	2.90463
344080	2.92686
334050	2.94908
342390	2.9713
347560	2.99353
351290	3.01575
361970	3.03796
357770	3.06017
375820	3.08241
369100	3.10463
370350	3.12686
402690	3.14908
396640	3.1713
399680	3.19353
394630	3.21575
404280	3.23796
402100	3.2602
409560	3.28241
427290	3.30463
421740	3.32687
425430	3.34908
432190	3.3713
440550	3.39353
433360	3.41575
452360	3.43795
453820	3.4602
455070	3.48241
455220	3.50463
880	0
22450	0.015
32200	0.03645
11560	0.05782
16390	0.07919
21700	0.10057
39380	0.12193
54250	0.14329
46200	0.16467
41380	0.18603
25330	0.2074
43410	0.22877
61880	0.25013
67080	0.2715
76170	0.29287
57700	0.31423
62280	0.3356
56330	0.35698
73620	0.37834
88940	0.39971
87490	0.42108
60410	0.44244
75340	0.46381
73220	0.48518
92950	0.50654
93150	0.52791
86050	0.54928
81700	0.57064
89480	0.59201
110750	0.61339
108600	0.63475
112950	0.65611
99190	0.67749
95650	0.69885
106280	0.72022
111580	0.74159
124650	0.76295
126180	0.78432
104390	0.80569
112590	0.82705
118430	0.84842
137600	0.8698
133050	0.89116
128830	0.91253
114010	0.9339
125760	0.95526
115290	0.97663
135370	0.998
141970	1.01936
144550	1.04073
136570	1.0621
145970	1.08346
143820	1.10483
157590	1.12621
140290	1.14757
141390	1.16894
134060	1.19031
154550	1.21167
153250	1.23304
156030	1.25441
157390	1.27577
165090	1.29714
161970	1.31852
172530	1.33988
180970	1.36124
169640	1.38262
174350	1.40398
161320	1.42535
169020	1.44672
186940	1.46808
177600	1.48945
190150	1.51082
184920	1.53218
183340	1.55355
177470	1.57493
198560	1.59628
200960	1.61765
199910	1.63903
192120	1.66039
183290	1.68176
207080	1.70313
210030	1.72449
205040	1.74586
202560	1.76723
213580	1.78859
209330	1.80996
217130	1.83133
223700	1.85269
207750	1.87406
225510	1.89544
221970	1.9168
223800	1.93817
221480	1.95954
226550	1.9809
232980	2.00227
230950	2.02364
237770	2.045
246150	2.06637
251640	2.08774
258300	2.10911
251140	2.13047
248110	2.15185
254480	2.17321
263520	2.19458
258800	2.21595
266380	2.23731
281420	2.25868
264530	2.28005
276350	2.30141
276110	2.32278
280450	2.34416
278570	2.36552
285360	2.38688
286460	2.40826
290490	2.42962
299690	2.45099
297730	2.47236
305140	2.49372
311500	2.51509
311290	2.53646
313590	2.55782
306900	2.57919
312870	2.60057
318590	2.62193
328130	2.6433
324070	2.66467
330510	2.68603
331910	2.7074
337980	2.72877
333790	2.75013
343200	2.7715
340440	2.79287
362550	2.81423
363890	2.8356
362500	2.85698
359840	2.87834
375240	2.8997
373990	2.92108
380420	2.94244
365560	2.96381
377370	2.98518
393720	3.00654
381900	3.02791
408020	3.04928
392540	3.07064
399740	3.09201
393040	3.11339
411850	3.13474
413370	3.15611
420140	3.17749
427580	3.19885
434910	3.22022
433090	3.24159
441230	3.26295
447480	3.28432
445750	3.30569
456370	3.32705
448530	3.34842
453840	3.3698
459080	3.39116
471650	3.41253
483360	3.4339
488290	3.45526
480460	3.47663
504500	3.498
-384.419	0
-300.496	-0.000542143
-249.258	-0.00147357
-255.44	-0.00227071
-392.07	-0.00302929
-316.776	-0.00379143
-583.793	-0.00455071
-518.965	-0.00530286
-439.674	-0.00606857
-644.018	-0.00681429
-695.371	-0.00757
-666.071	-0.00833214
-796.009	-0.00908143
-702.371	-0.00984357
-854.196	-0.0105964
-984.119	-0.0113486
-1000.08	-0.0121171
-1177.1	-0.01286
-1357.43	-0.0136193
-1340.47	-0.0143814
-1327.2	-0.0151307
-1487.05	-0.01589
-1600.96	-0.0166421
-1667.37	-0.0174014
-1900.25	-0.0181636
-2115.49	-0.0189093
-2216.95	-0.019665
-2306.83	-0.0204271
-2443.99	-0.02118
-2659.08	-0.0219386
-2736.87	-0.0226914
-2913.88	-0.0234471
-2870.46	-0.0242121
-3210.69	-0.0249586
-3360.67	-0.0257143
-3408.05	-0.0264764
-3731.13	-0.0272257
-3762.86	-0.0279907
-3933.81	-0.0287371
-4137.02	-0.02949
-4355.19	-0.0302614
-4342.6	-0.0310079
-4513.16	-0.0317636
-4841.9	-0.0325221
-4870.72	-0.033275
-5091.96	-0.0340371
-5444.02	-0.0347829
-5590.15	-0.0355386
-5734.89	-0.0363071
-5854.58	-0.0370536
-5934.7	-0.0378129
-6047.78	-0.0385686
-6248.92	-0.0393207
-6338.97	-0.0400864
-6631.63	-0.0408321
-6880.93	-0.0415879
-6964.82	-0.04235
-7325.29	-0.0431057
-7368.17	-0.0438614
-7746.34	-0.0446171
-7888.63	-0.04537
-8132.45	-0.0461321
-8202.13	-0.0468779
-8310.28	-0.0476336
-8720.62	-0.0483993
-8783.15	-0.0491521
-9053	-0.0499079
-9301.24	-0.0506636
-9604.3	-0.0514157
-9934.48	-0.0521814
-9955.71	-0.0529271
-10241.1	-0.0536829
-10392.7	-0.054445
-10642.2	-0.0551979
-10994.6	-0.0559629
-11135.4	-0.0567121
-11378.9	-0.0574614
-11520.6	-0.05823
-11974.8	-0.0589764
-12125.6	-0.059735
-12509.1	-0.0604907
-12816.8	-0.0612436
-13025.6	-0.0620086
-13137.6	-0.0627586
-13439.3	-0.0635107
-13769.7	-0.0642764
-13944.7	-0.0650257
-14387.1	-0.0657814
-14488.8	-0.06654
-14892.6	-0.0672929
-15116.6	-0.068055
-15442.9	-0.0688043
-15719.8	-0.06956
-15778.6	-0.070325
-16243	-0.0710714
-16608.8	-0.0718271
-16771.6	-0.0725864
-16973.9	-0.0733386
-17175.5	-0.0741043
-17469.9	-0.0748536
-17834.7	-0.0756057
-18100	-0.0763714
-18470.3	-0.0771207
-18685.4	-0.0778793
-19060.2	-0.0786321
-19432.8	-0.0793843
-19613.5	-0.0801529
-19734.6	-0.0808993
-20393.5	-0.081655
-20658.1	-0.08242
-20779.2	-0.0831664
-21088.3	-0.0839286
-21361.9	-0.0846779
-21606.9	-0.0854336
-21972.5	-0.0861993
-22265.9	-0.086945
-22579	-0.0877043
-22821.4	-0.0884664
-23276	-0.0892157
-23301.9	-0.0899743
-23843.2	-0.0907271
-24088.6	-0.0914793
-24256	-0.092245
-24712.5	-0.0929943
-25033.2	-0.09375
-25078.1	-0.0945086
-25440.1	-0.095265
-25871	-0.0960236
-26218.2	-0.0967764
-26413	-0.0975257
-26643.4	-0.0982971
-27054.2	-0.0990436
-27221.9	-0.0997957
-27605.1	-0.100558
-27769	-0.101311
-28033.9	-0.102073
-28426.1	-0.102822
-28582.2	-0.103574
-29133.5	-0.104343
-29435.6	-0.105089
-29526.2	-0.105849
-30031.9	-0.106607
-30267.3	-0.107356
-30676.3	-0.108122
-30897.5	-0.108868
-31241	-0.109624
-31699.2	-0.110389
-31809.5	-0.111135
-32104.6	-0.111894
-32264.8	-0.11265
-32955.6	-0.113406
-33000.7	-0.114174
-33365.9	-0.114917
-33782.6	-0.115673
-34123.2	-0.116435
-34192.6	-0.117187
-34734	-0.117944
-34805.5	-0.118699
-35310.5	-0.119451
-35501.4	-0.12022
-35837.4	-0.120963
-36171.8	-0.121719
-36523.5	-0.122481
-36666.9	-0.123234
-37077.1	-0.123992
-37322.5	-0.124745
-37641.3	-0.125497
-37894	-0.126266
-38314.5	-0.127012
-38829.8	-0.127768
-38945.7	-0.12853
-39058.7	-0.129279
-39481.1	-0.130045
-39793.6	-0.130794
-40171.3	-0.131544
-40448.4	-0.132319
-40542.1	-0.133061
-40942.2	-0.133817
-41324.7	-0.134576
-41586	-0.135329
-41893.5	-0.136091
-42238.3	-0.136836
-42545.7	-0.137596
-42872.3	-0.138361
-43078.8	-0.139107
-43489	-0.139866
-43709.9	-0.140622
-44110.1	-0.141374
-44375.3	-0.142136
-44659.5	-0.142889
-44926.7	-0.143641
-45242.9	-0.144407
-45478.2	-0.145156
-45951.8	-0.145915
-46187.4	-0.146671
-46433.9	-0.147424
-46744.4	-0.148189
-47228.4	-0.148935
-47351.3	-0.149688
-47619.3	-0.150456
-47988.8	-0.151205
-48239.4	-0.151961
-48472.7	-0.152717
-49050.7	-0.153469
-49133.5	-0.154235
-49515.3	-0.154981
-49815.8	-0.155736
-50235.5	-0.156502
-50354.3	-0.157251
-50746.8	-0.158014
-51028.8	-0.158766
-51470.1	-0.159515
-51674.4	-0.160284
-51929.7	-0.161026
-52261.7	-0.161786
-52706	-0.162545
-52853	-0.163297
-53192.3	-0.164062
-53604.2	-0.164812
-53770.5	-0.165564
-54286.9	-0.166333
-54590.1	-0.167076
-54860.2	-0.167835
-55139.2	-0.168594
-55340.8	-0.169349
-55810.2	-0.170109
-56007.7	-0.170858
-56229.2	-0.17161
-56709	-0.172379
-57107.7	-0.173125
-57100.9	-0.173881
-57676.1	-0.17464
-57839.8	-0.175392
-58093.2	-0.176158
-58365.2	-0.176907
-58656	-0.177659
-58793	-0.178425
-59008.3	-0.179174
-59085	-0.17993
-59347.7	-0.180689
-59551	-0.181441
-59723.9	-0.182206
-59982.9	-0.182953
-60032.4	-0.183705
-60336.8	-0.184471
-60206.3	-0.18522
-60645.6	-0.185982
-61022.4	-0.186731
-61035.8	-0.187487
-61109.6	-0.188256
-61238.1	-0.188999
-61444.9	-0.189754
-61613	-0.19052
-61776.1	-0.191269
-61849.2	-0.192028
-61926.7	-0.192781
-62199.5	-0.193533
-62054.1	-0.194299
-62331.2	-0.195048
-62685.5	-0.195804
-62850.1	-0.196566
-62908.7	-0.197319
-63091.2	-0.19808
-63291.6	-0.19883
-62846.2	-0.199579
-62690.8	-0.200351
-63070.2	-0.201097
-63299.8	-0.201853
-63704.1	-0.202611
-63889.8	-0.203364
-64096.6	-0.204126
-64174.6	-0.204876
-64079.2	-0.205628
-64634.4	-0.206396
-64796.3	-0.207143
-65129.2	-0.207902
-65565.3	-0.208661
-65633.6	-0.20941
-65925.1	-0.210176
-66337.4	-0.210925
-66391	-0.211677
-66761.1	-0.212439
-66967.1	-0.213189
-67476.5	-0.213951
-67648.9	-0.214706
-68000.3	-0.215459
-68381.6	-0.216224
-68621.6	-0.216971
-69187.8	-0.217726
-69517.4	-0.218489
-69757.4	-0.219241
-70303.6	-0.219997
-70548.8	-0.220753
-70912.4	-0.221509
-71351.8	-0.222271
-71649.5	-0.223016
-71944	-0.223772
-72347.1	-0.224538
-72916.2	-0.225287
-73194.7	-0.226046
-73397.1	-0.226801
-73771.2	-0.227554
-74363.8	-0.228319
-74711.4	-0.229066
-74908.1	-0.229821
-75335.2	-0.230584
-75721.2	-0.231333
-76121.4	-0.232095
-76624.3	-0.232848
-76828.2	-0.2336
-77223.3	-0.234369
-77425.3	-0.235115
-77745.5	-0.235871
-78242.4	-0.236629
-78641.7	-0.237382
-79006.7	-0.238144
-79453.1	-0.23889
-79881.4	-0.239649
-80262.8	-0.240414
-80591.3	-0.241161
-80885.4	-0.241919
-81489.9	-0.242679
-81693.8	-0.243428
-82005.3	-0.24419
-82658.8	-0.244939
-83072.5	-0.245695
-83261	-0.246464
-83664.3	-0.24721
-84214.8	-0.247969
-84486.3	-0.248724
-84918	-0.249477
-85288.6	-0.250239
-85712.7	-0.250985
-86081.3	-0.251741
-86686	-0.252509
-86928.2	-0.253259
-87388.1	-0.254015
-87642.6	-0.254771
-88175	-0.255523
-88432.1	-0.256289
-88998.6	-0.257034
-89321.9	-0.25779
-89762.6	-0.258556
-90096.6	-0.259305
-90597.2	-0.260067
-90910.4	-0.260816
-91294.6	-0.261569
-91816.8	-0.262337
-92285.5	-0.263084
-92674.3	-0.263839
-93048	-0.264598
-93420.9	-0.265354
-93794.8	-0.266116
-94239.6	-0.266862
-94763.4	-0.267618
-95039.8	-0.268386
-95424.7	-0.269133
-95877.2	-0.269885
-96280.8	-0.270647
-96775.1	-0.2714
-97176.8	-0.272162
-97659.8	-0.272911
-97993.9	-0.273664
-98486.9	-0.274432
-99014.3	-0.275179
-99327.6	-0.275934
-99654.7	-0.276696
-100214	-0.277449
-100573	-0.278211
-101022	-0.278961
-101494	-0.27971
-101972	-0.280479
-102304	-0.281228
-102762	-0.281984
-103169	-0.282742
-103728	-0.283491
-104102	-0.28426
-104542	-0.285006
-105031	-0.285759
-105396	-0.286524
-105846	-0.287274
-106324	-0.288033
-106935	-0.288785
-107448	-0.289538
-107818	-0.290309
-108161	-0.291052
-108657	-0.291811
-109153	-0.292574
-109569	-0.293323
-109976	-0.294081
-110508	-0.294837
-111003	-0.29559
-111461	-0.296352
-111860	-0.297101
-112406	-0.297857
-112838	-0.298619
-113244	-0.299372
-113798	-0.300131
-114412	-0.300884
-114809	-0.301636
-115273	-0.302404
-115750	-0.303151
-116322	-0.303903
-116751	-0.304665
-117322	-0.305418
-117675	-0.30618
-118341	-0.306929
-118608	-0.307681
-119160	-0.30845
-119771	-0.309196
-120320	-0.309952
-120819	-0.310714
-121344	-0.311467
-121811	-0.312229
-122384	-0.312975
-122964	-0.313731
-123416	-0.314496
-123852	-0.315242
-124239	-0.316004
-124984	-0.31676
-125401	-0.317513
-125981	-0.318278
-126554	-0.319021
-127127	-0.319777
-127397	-0.320545
-128107	-0.321295
-128631	-0.322051
-129387	-0.322806
-129893	-0.323562
-130333	-0.324327
-130926	-0.32507
-131401	-0.325826
-132092	-0.326591
-132488	-0.327341
-132949	-0.328096
-133631	-0.328855
-134288	-0.329608
-134605	-0.330373
-135384	-0.331119
-135789	-0.331872
-136480	-0.332637
-136934	-0.333386
-137571	-0.334149
-138107	-0.334901
-138492	-0.335651
-139217	-0.336426
-139909	-0.337165
-140376	-0.337921
-140928	-0.338683
-141551	-0.339436
-142087	-0.340198
-142817	-0.340944
-143287	-0.341699
-143876	-0.342471
-144595	-0.343214
-145029	-0.343973
-145594	-0.344729
-146133	-0.345481
-146933	-0.346244
-147448	-0.346993
-148049	-0.347746
-148667	-0.348514
-149221	-0.349264
-149798	-0.350019
-150406	-0.350778
-150994	-0.351531
-151730	-0.352296
-152263	-0.353042
-152958	-0.353791
-153534	-0.354563
-154132	-0.355312
-154864	-0.356069
-155268	-0.356824
-155901	-0.357576
-156743	-0.358342
-157450	-0.359088
-157925	-0.359844
-158652	-0.360609
-159198	-0.361359
-160051	-0.362121
-160665	-0.362873
-161216	-0.363622
-161856	-0.364391
-162692	-0.365134
-163273	-0.365893
-164024	-0.366651
-164585	-0.367408
-165181	-0.368169
-165877	-0.368919
-166706	-0.369669
-167328	-0.37044
-168016	-0.371186
-168684	-0.371942
-169310	-0.372701
-169945	-0.373454
-171014	-0.374216
-171493	-0.374968
-172300	-0.375721
-172693	-0.376486
-173720	-0.377232
-174390	-0.377988
-175077	-0.37875
-175740	-0.379499
-176583	-0.380261
-177311	-0.381014
-178102	-0.381766
-178985	-0.382532
-179427	-0.383278
-180315	-0.38404
-181079	-0.384796
-181851	-0.385545
-182644	-0.386314
-183387	-0.38706
-184275	-0.387812
-184990	-0.388581
-185708	-0.389327
-186496	-0.390086
-187361	-0.390842
-188203	-0.391594
-188903	-0.39236
-189772	-0.393106
-190509	-0.393865
-191290	-0.394627
-192167	-0.395376
-192941	-0.396135
-193801	-0.396891
-194704	-0.397644
-195374	-0.398406
-196265	-0.399152
-197191	-0.399911
-198057	-0.400676
-198710	-0.401426
-199562	-0.402181
-200471	-0.402937
-201366	-0.403689
-202110	-0.404458
-203098	-0.405201
-203971	-0.405956
-204965	-0.406722
-205614	-0.407474
-206614	-0.408234
-207469	-0.408983
-208352	-0.409735
-209381	-0.410507
-210238	-0.41125
-211350	-0.412006
-211967	-0.412768
-212989	-0.413521
-213809	-0.414283
-214841	-0.415032
-215847	-0.415784
-216816	-0.41655
-217885	-0.417296
-218526	-0.418058
-219551	-0.418811
-220497	-0.419566
-221561	-0.420331
-222576	-0.421078
-223588	-0.421831
-224570	-0.422599
-225477	-0.423349
-226603	-0.424104
-227612	-0.42486
-228632	-0.425616
-229706	-0.426381
-230665	-0.427127
-231778	-0.427879
-232697	-0.428645
-233604	-0.429394
-234728	-0.430153
-235958	-0.430909
-236961	-0.431661
-238059	-0.432426
-239009	-0.433173
-240101	-0.433929
-241020	-0.434691
-242356	-0.43544
-243393	-0.436202
-244538	-0.436955
-245545	-0.437704
-246834	-0.438476
-247884	-0.439222
-249140	-0.439974
-250150	-0.440736
-251507	-0.441489
-252523	-0.442251
-253733	-0.442997
-255068	-0.443753
-256058	-0.444521
-257291	-0.445268
-258568	-0.446026
-259724	-0.446786
-261070	-0.447535
-262350	-0.448297
-263580	-0.449046
-264920	-0.449802
-266294	-0.450568
-267400	-0.451317
-268757	-0.452073
-269986	-0.452831
-271310	-0.453584
-271337	-0.453597
-271956	-0.453807
-270892	-0.453724
-120.97	0
-214.78	-0.000472143
-182.336	-0.00145429
-248.254	-0.00226429
-233.23	-0.00302643
-451.816	-0.00378857
-455.167	-0.00454714
-617.508	-0.0053
-564.318	-0.006065
-845.243	-0.00681143
-917.792	-0.00756714
-993.48	-0.00832929
-1116.84	-0.00907857
-1259.93	-0.00984071
-1368.55	-0.0105929
-1542.5	-0.0113486
-1652.84	-0.0121107
-1719.02	-0.01286
-1854.01	-0.0136129
-2178.19	-0.014375
-2203.69	-0.0151279
-2272.04	-0.0158864
-2428.13	-0.0166421
-2552.04	-0.017395
-2816.89	-0.01816
-2900.82	-0.0189064
-3038.53	-0.0196586
-3113.18	-0.0204271
-3398.62	-0.0211764
-3419.05	-0.0219357
-3514.45	-0.0226914
-3917.58	-0.0234436
-3903.99	-0.0242057
-4140.31	-0.0249521
-4122.3	-0.0257114
-4426.34	-0.0264729
-4642.2	-0.0272229
-4709.26	-0.027985
-5038.8	-0.0287371
-5174.99	-0.02949
-5406.99	-0.030255
-5653.79	-0.0310014
-5548.01	-0.03176
-5863.96	-0.0325193
-6068.63	-0.0332714
-6166.33	-0.0340336
-6151.9	-0.03478
-6468.16	-0.0355357
-6674.05	-0.0363071
-6799.87	-0.0370507
-6948.26	-0.0378064
-7154.82	-0.038565
-7228.24	-0.0393207
-7400.16	-0.04008
-7699.69	-0.0408293
-7957.33	-0.0415879
[truncated: 545 more rows]
